# Supplementary material for: Replication Protein A, the Main Eukaryotic Single-Stranded DNA Binding Protein, a Focal Point in Cellular DNA Metabolism
Source: Int J Mol Sci. 2024 Jan 2;25(1):588. doi: 10.3390/ijms25010588 (PMC10779431; doi:10.3390/ijms25010588)
Supplement: Supplementary file 1 [file ijms-25-00588-s001.zip]

Archive with 1 entries (1 files):
- ijms-2776184-supplementary.pdf
